# Supplementary material for: Genetic modulation of RNA splicing rescues BRCA2 function in mutant cells
Source: Life Sci Alliance. 2024 Dec 31;8(3):e202402845. doi: 10.26508/lsa.202402845 (PMC11707380; doi:10.26508/lsa.202402845)
Supplement: Supplementary file 1 [file LSA-2024-02845_SdataF2.xlsx]

## Sheet: Figure 2
				Percentage of total BRCA2 (e13e14)
	Sample	Cycloheximide	Target	replicate 1	replicate 2	replicate 3			Significant?	P value	Mean of - CHX	Mean of + CHX	Difference	SE of difference	t ratio	df
	control	-	BRCA2_e13e14	1	1	1
	LP	-	BRCA2_e13e14	1	1	1
	control	+	BRCA2_e13e14	1	1	1
	LP	+	BRCA2_e13e14	1	1	1
figure 2A	control	-	BRCA2_e7e8	0.846154	0.891753	1	e7e8	e7e8
figure 2A	LP	-	BRCA2_e7e8	0.567568	0.640805	0.660066		control	No	0.285801	91.26	102.7	-11.47	9.317	1.231	4
figure 2A	control	+	BRCA2_e7e8	0.877778	1.04706	1.15709		LP	No	0.803116	62.28	60.41	1.875	7.039	0.2664	4
figure 2A	LP	+	BRCA2_e7e8	0.479751	0.636364	0.696078
figure 2B	control	-	BRCA2_Δ8	0.000802676	0.000979381	0.00106452	Δ8	Δ8
figure 2B	LP	-	BRCA2_Δ8	0.133108	0.142816	0.169967		control	No	0.651709	0.09467	0.1133	-0.01867	0.03833	0.487	4
figure 2B	control	+	BRCA2_Δ8	0.001	0.000558824	0.00183908		LP	Yes	0.000516	14.86	28.86	-14	1.369	10.22	4
figure 2B	LP	+	BRCA2_Δ8	0.276324	0.285561	0.303922
figure 2E	control	-	BRCA2_ Δ6q,7	0.0531773	0.0626289	0.0570968	Δ6q,7	Δ6q,7
figure 2E	LP	-	BRCA2_ Δ6q,7	0.0280405	0.0261494	0.0277228		control	Yes	0.006064	5.764	14.49	-8.729	1.645	5.306	4
figure 2E	control	+	BRCA2_ Δ6q,7	0.118889	0.141176	0.174713		LP	Yes	0.012632	2.73	5.401	-2.67	0.6208	4.301	4
figure 2E	LP	+	BRCA2_ Δ6q,7	0.0433022	0.0540107	0.0647059
figure 2F	control	-	BRCA2_Δ6q-8	0	0	0	Δ6q-8	Δ6q-8
figure 2F	LP	-	BRCA2_Δ6q-8	0.0915541	0.0936782	0.0834983		control	No	0.373901	0	0.003667	-0.003667	0.003667	1	4
figure 2F	control	+	BRCA2_Δ6q-8	0.000111111	0	0		LP	Yes	0.004754	8.958	12.71	-3.748	0.6604	5.676	4
figure 2F	LP	+	BRCA2_Δ6q-8	0.119626	0.122995	0.138562
								SUM
								control			97.1187	117.307
								LP			88.828	107.381
