# Supplementary material for: Genetic modulation of RNA splicing rescues BRCA2 function in mutant cells
Source: Life Sci Alliance. 2024 Dec 31;8(3):e202402845. doi: 10.26508/lsa.202402845 (PMC11707380; doi:10.26508/lsa.202402845)
Supplement: Supplementary file 2 [file LSA-2024-02845_SdataF3.xlsx]

## Sheet: Figure 3B
Figure 3B				Percentage of total BRCA2 (e13e14)
PBMCs	Sample	Cycloheximide	Target	replicate 1	replicate 2			Significant?	P value	Mean of - CHX	Mean of + CHX	Difference	SE of difference	t ratio	df
	Control_1	-	BRCA2 e13e14	1	1
	Control_2	-	BRCA2 e13e14	1	1
	DC	-	BRCA2 e13e14	1	1
	CC	-	BRCA2 e13e14	1	1
	Control_1	+	BRCA2 e13e14	1	1
	Control_2	+	BRCA2 e13e14	1	1
	DC	+	BRCA2 e13e14	1	1
	CC	+	BRCA2 e13e14	1	1
	Control_1	-	BRCA2 e7e8	0.84472	0.900602	e7e8	Control_1	No	0.170897	87.27	93.55	-6.289	2.999	2.097	2
	Control_2	-	BRCA2 e7e8	0.931718	0.837022		Control_2	No	0.191108	88.44	103.5	-15.08	7.753	1.946	2
	DC	-	BRCA2 e7e8	0.0252688	0.0119565		DC	No	0.921356	1.862	1.936	-0.0745	0.6678	0.1116	2
	CC	-	BRCA2 e7e8	0.0136919	0.013369		CC	Yes	0.036423	1.353	1.864	-0.511	0.1003	5.095	2
	Control_1	+	BRCA2 e7e8	0.924658	0.946429
	Control_2	+	BRCA2 e7e8	1.09659	0.973822
	DC	+	BRCA2 e7e8	0.0188073	0.0199115
	CC	+	BRCA2 e7e8	0.0196319	0.0176471
	Control_1	-	BRCA2_Δ8	0.0010559	0	Δ8	Control_1	No	0.132583	0.000528	0.001837	-0.001309	0.0005309	2.465	2
	Control_2	-	BRCA2_Δ8	0.00220264	0.000603622		Control_2	No	0.543085	0.001403	0.00203	-0.0006272	0.0008633	0.7264	2
	DC	-	BRCA2_Δ8	0.322581	0.293478		DC	Yes	0.03159	0.308	0.6543	-0.3462	0.06304	5.492	2
	CC	-	BRCA2_Δ8	0.303178	0.26738		CC	Yes	0.022667	0.2853	0.6258	-0.3406	0.05217	6.529	2
	Control_1	+	BRCA2_Δ8	0.00178082	0.00189286
	Control_2	+	BRCA2_Δ8	0.00170455	0.00235602
	DC	+	BRCA2_Δ8	0.715596	0.59292
	CC	+	BRCA2_Δ8	0.674847	0.57685
	Control_1	-	BRCA2_ Δ6q,7	0.0608696	0.053012	Δ6q,7	Control_1	Yes	0.003245	5.694	14.29	-8.601	0.4911	17.51	2
	Control_2	-	BRCA2_ Δ6q,7	0.0506608	0.0478873		Control_2	Yes	0.002127	4.928	11.11	-6.187	0.2858	21.65	2
	DC	-	BRCA2_ Δ6q,7	0	0		DC	No	0.42265	0	0.0595	-0.0595	0.0595	1	2
	CC	-	BRCA2_ Δ6q,7	0	0.000294118		CC	No	0.178739	0.0145	0.17	-0.1555	0.07639	2.036	2
	Control_1	+	BRCA2_ Δ6q,7	0.14589	0.14
	Control_2	+	BRCA2_ Δ6q,7	0.113636	0.108639
	DC	+	BRCA2_ Δ6q,7	0	0.00119469
	CC	+	BRCA2_ Δ6q,7	0.00245399	0.000948767
	Control_1	-	BRCA2_Δ6q-8	0	0	Δ6q-8	Control_1			0	0	0	0
	Control_2	-	BRCA2_Δ6q-8	0	0		Control_2			0	0	0	0
	DC	-	BRCA2_Δ6q-8	0.215054	0.255435		DC	No	0.399446	23.52	33.73	-10.2	9.606	1.062	2
	CC	-	BRCA2_Δ6q-8	0.249389	0.216578		CC	No	0.38378	23.3	28.61	-5.316	4.804	1.107	2
	Control_1	+	BRCA2_Δ6q-8	0	0
	Control_2	+	BRCA2_Δ6q-8	0	0
	DC	+	BRCA2_Δ6q-8	0.431193	0.243363
	CC	+	BRCA2_Δ6q-8	0.331288	0.240987
								Statistical significance determined without correction for multiple comparisons, with alpha=0.05.
								Each row was analyzed individually, without assuming a consistent SD.

## Sheet: Figure 3C,D
	Figure 3C			Percentage of total BRCA2 (e18e19+e18I18)
	Sample	Cycloheximide	Target	replicate 1	replicate 2						Significant?	P value	Mean of - CHX	Mean of + CHX	Difference	SE of difference	t ratio	df
total RNA	control	-	BRCA2_e7e8	0.912073	0.954345	Total e7e8				control	No	0.741055	93.32	96.07	-2.746	7.242	0.3791	2
total RNA	CC	-	BRCA2_e7e8	0.000706806	0.0152975					CC	No	0.223392	0.8002	2.073	-1.273	0.7303	1.743	2
total RNA	control	+	BRCA2_e7e8	0.891398	1.02993
total RNA	CC	+	BRCA2_e7e8	0.0204014	0.021065
total RNA	control	-	BRCA2_Δ8	5.24934e-05	0.000382916	Total Δ8				control	No	0.894438	0.02175	0.0189	0.00285	0.01898	0.1501	2
total RNA	CC	-	BRCA2_Δ8	0.225131	0.305949					CC	Yes	0.014713	26.55	59.59	-33.03	4.051	8.153	2
total RNA	control	+	BRCA2_Δ8	9.61076e-05	0.000281565
total RNA	CC	+	BRCA2_Δ8	0.598773	0.592939
total RNA	control	-	BRCA2_ Δ6q,7	0.0271654	0.0270987	Total Δ6q,7				control	Yes	0.01776	2.713	5.924	-3.211	0.4337	7.403	2
total RNA	CC	-	BRCA2_ Δ6q,7	0.00039267	0.000481586					CC	No	0.725182	0.04375	0.0477	-0.00395	0.009772	0.4042	2
total RNA	control	+	BRCA2_ Δ6q,7	0.0549015	0.0635744
total RNA	CC	+	BRCA2_ Δ6q,7	0.000563941	0.000390092
total RNA	control	-	BRCA2_Δ6q-8	0	0	Total Δ6q-8				control			0	0	0	0
total RNA	CC	-	BRCA2_Δ6q-8	0.196335	0.280453					CC	No	0.520096	23.84	19.69	4.146	5.36	0.7736	2
total RNA	control	+	BRCA2_Δ6q-8	0	0
total RNA	CC	+	BRCA2_Δ6q-8	0.163709	0.230154
	Figure 3D			Percentage of total BRCA2 (e18e19+e18I18)
	Sample	Cycloheximide	Target	replicate 1	replicate 2
nuclear RNA	control	-	BRCA2_e7e8	0.889133	0.912477	Nuclear e7e8				control	No	0.499049	90.08	84.26	5.822	7.113	0.8186	2
nuclear RNA	CC	-	BRCA2_e7e8	0.0428571	0.0245503					CC	No	0.531951	3.37	2.641	0.729	0.9732	0.749	2
nuclear RNA	control	+	BRCA2_e7e8	0.772414	0.912746
nuclear RNA	CC	+	BRCA2_e7e8	0.0231092	0.0297193
nuclear RNA	control	-	BRCA2_Δ8	0.00279912	0.000993172	Nuclear Δ8				control	No	0.639343	0.1896	0.1365	0.05315	0.09719	0.5468	2
nuclear RNA	CC	-	BRCA2_Δ8	0.490476	0.469841					CC	No	0.682427	48.02	50.48	-2.466	5.207	0.4736	2
nuclear RNA	control	+	BRCA2_Δ8	0.00172414	0.00100523
nuclear RNA	CC	+	BRCA2_Δ8	0.453782	0.555861
nuclear RNA	control	-	BRCA2_ Δ6q,7	0.0592755	0.0527623	Nuclear Δ6q,7				control	No	0.423258	5.602	6.243	-0.6406	0.6416	0.9984	2
nuclear RNA	CC	-	BRCA2_ Δ6q,7	0	0.000529101					CC	No	0.42265	0.02645	0	0.02645	0.02645	1	2
nuclear RNA	control	+	BRCA2_ Δ6q,7	0.0568966	0.0679534
nuclear RNA	CC	+	BRCA2_ Δ6q,7	0	0
nuclear RNA	control	-	BRCA2_Δ6q-8	0	9.31099e-05	Nuclear Δ6q-8				control	No	0.665273	0.00465	0.01035	-0.0057	0.01135	0.5024	2
nuclear RNA	CC	-	BRCA2_Δ6q-8	0.119048	0.164021					CC	No	0.657978	14.15	16.01	-1.854	3.602	0.5147	2
nuclear RNA	control	+	BRCA2_Δ6q-8	0.000206897	0
nuclear RNA	CC	+	BRCA2_Δ6q-8	0.131933	0.188222
										Ttest
										Statistical significance determined without correction for multiple comparisons, with alpha=0.05.
										Each row was analyzed individually, without assuming a consistent SD.
										Number of t tests: 2.
