# Supplementary material for: Genetic modulation of RNA splicing rescues BRCA2 function in mutant cells
Source: Life Sci Alliance. 2024 Dec 31;8(3):e202402845. doi: 10.26508/lsa.202402845 (PMC11707380; doi:10.26508/lsa.202402845)
Supplement: Supplementary file 3 [file LSA-2024-02845_SdataFS1.xlsx]

## Sheet: Supplementary Figure 1
Supplementary Figure 1				Percentage of total BRCA2 (e13e14)
Cell lines	Sample	Cycloheximide	Target	replicate 1	replicate 2				Significant?	P value	Mean of - CHX	Mean of + CHX	Difference	SE of difference	t ratio	df
	control	-	BRCA2_e13e14	1	1
	DC	-	BRCA2_e13e14	1	1
	CC	-	BRCA2_e13e14	1	1
	control	+	BRCA2_e13e14	1	1
	DC	+	BRCA2_e13e14	1	1
	CC	+	BRCA2_e13e14	1	1
e7e8	control	-	BRCA2_e7e8	1.06208	1.10709	e7e8		control	No	0.260575	108.5	113.9	-5.409	3.482	1.553	2
	DC	-	BRCA2_e7e8	0.0171123	0.0185279			DC	Yes	0.010394	1.782	2.944	-1.162	0.1194	9.732	2
	CC	-	BRCA2_e7e8	0.0163763	0.0213115			CC	No	0.1234	1.885	2.582	-0.6975	0.2708	2.576	2
e7e8	control	+	BRCA2_e7e8	1.1121	1.16525
	DC	+	BRCA2_e7e8	0.0284768	0.0303983
	CC	+	BRCA2_e7e8	0.0269417	0.0247031
Δ8	control	-	BRCA2_Δ8	0.000251678	0.000472441	Δ8		control	No	0.218454	0.036	0.101	-0.065	0.03669	1.772	2
	DC	-	BRCA2_Δ8	0.334225	0.317259			DC	Yes	0.000876	32.57	66.55	-33.97	1.006	33.77	2
	CC	-	BRCA2_Δ8	0.376307	0.347541			CC	Yes	0.003359	36.19	64.1	-27.91	1.621	17.21	2
Δ8	control	+	BRCA2_Δ8	0.000658363	0.00136286
	DC	+	BRCA2_Δ8	0.660044	0.67086
	CC	+	BRCA2_Δ8	0.633495	0.648456
Δ6q,7	control	-	BRCA2_ Δ6q,7	0.0228188	0.0240945	Δ6q,7		control	Yes	0.003227	2.346	6.131	-3.786	0.2156	17.56	2
	DC	-	BRCA2_ Δ6q,7	0.00013369	0.000304569			DC	No	0.211224	0.0215	0.1055	-0.084	0.04629	1.815	2
	CC	-	BRCA2_ Δ6q,7	0.000522648	0.00134426			CC	No	0.397317	0.093	0.049	0.044	0.04119	1.068	2
Δ6q,7	control	+	BRCA2_ Δ6q,7	0.0592527	0.0633731
	DC	+	BRCA2_ Δ6q,7	0.000596026	0.00150943
	CC	+	BRCA2_ Δ6q,7	0.000533981	0.000451306
Δ6q-8	control	-	BRCA2_Δ6q-8	0	0	Δ6q-8		control			0	0	0	0
	DC	-	BRCA2_Δ6q-8	0.250802	0.243655			DC	No	0.96965	24.72	24.7	0.025	0.5822	0.04294	2
	CC	-	BRCA2_Δ6q-8	0.257143	0.288525			CC	No	0.221003	27.28	24.32	2.968	1.689	1.757	2
Δ6q-8	control	+	BRCA2_Δ6q-8	0	0
	DC	+	BRCA2_Δ6q-8	0.242384	0.251572
	CC	+	BRCA2_Δ6q-8	0.236893	0.249406
								Statistical significance determined without correction for multiple comparisons, with alpha=0.05.
								Each row was analyzed individually, without assuming a consistent SD.
								Number of t tests: 3.
