# Supplementary material for: Genetic modulation of RNA splicing rescues BRCA2 function in mutant cells
Source: Life Sci Alliance. 2024 Dec 31;8(3):e202402845. doi: 10.26508/lsa.202402845 (PMC11707380; doi:10.26508/lsa.202402845)
Supplement: Supplementary file 4 [file LSA-2024-02845_SdataF4_FS2.xlsx]

## Sheet: Figure 4 and supp fig2
Figure 4B
			Percentage of cells with ≥10 ɣ-H2AX foci
			Control cell lines									Patients' cell lines
				GM16113			GM22129			GM20172			CC			DC								Significant?	P value	Mean of Controls	Mean of Patients	Difference	SE of difference	t ratio	df
			Replicate 1	Replicate 2	Replicate 3	Replicate 1	Replicate 2	Replicate 3	Replicate 1	Replicate 2	Replicate 3	Replicate 1	Replicate 2	Replicate 3	Replicate 1	Replicate 2	Replicate 3
5µM Etoposide, 15 min		-Eto	0.03		0	0.05		0.02	0.04		0.06	0.03		0.02	0.02		0						-Eto	No	0.226824	3.333	1.75	1.583	1.209	1.309	8
30 min recovery		+Eto	0.721311	0.666667	0.4831	0.408163	0.535032	0.4833	0.486486	0.542636	0.12	0.0776699	0.267442	0.5246	0.105691	0.48	0.4508						+Eto	No	0.087039	49.41	31.77	17.64	9.53	1.851	13
Supplementary figure 2
			Percentage of cells with ≥10 ɣ-H2AX foci
			Control cell lines									Patients' cell lines
				GM16113			GM22129			GM20172			CC			DC								Significant?	P value	Mean of Controls	Mean of Patients	Difference	SE of difference	t ratio	df
			Replicate 1	Replicate 2	Replicate 3	Replicate 1	Replicate 2	Replicate 3	Replicate 1	Replicate 2	Replicate 3	Replicate 1	Replicate 2	Replicate 3	Replicate 1	Replicate 2	Replicate 3
5µM Etoposide, 15 min		-Eto	0.04		0	0.2		0	0.08		0	0.02		0	0.03		0						-Eto	No	0.343696	5.333	1.25	4.083	4.057	1.006	8
24 hours recovery		+Eto	0.0909091	0.0421687	0.08	0.119403	0.148649	0.02	0.0837989	0.0979021	0.07	0.0169492	0.114286	0.04	0.0342466	0.108434	0.14						+Eto	No	0.73376	8.364	7.563	0.8011	2.305	0.3475	13
																							Grouped analysis
																							Multiple T tests - one per row
Figure 4C
			percentage of cells with >=10 RAD51 foci
			Control cell lines									Patients' cell lines
				GM16113			GM22129			GM20172			CC			DC								Significant?	P value	Mean of Controls	Mean of Patients	Difference	SE of difference	t ratio	df
			Replicate 1	Replicate 2	Replicate 3	Replicate 1	Replicate 2	Replicate 3	Replicate 1	Replicate 2	Replicate 3	Replicate 1	Replicate 2	Replicate 3	Replicate 1	Replicate 2	Replicate 3
5µM Etoposide, 15 min		-Eto	0.02591	0.05479		0.00976	0.03593		0.01961	0.07353		0	0	0	0								-Eto	Yes	0.016528	3.658	0	3.658	1.211	3.021	8
6 hour recovery		+Eto	0.20755	0.14925		0.18286	0.21477		0.23529	0.22667		0.01282	0.00671	0	0.00794	0.00585							+Eto	Yes	<0,000001	20.28	0.666	19.61	1.447	13.56	9
