# Supplementary material for: Genetic modulation of RNA splicing rescues BRCA2 function in mutant cells
Source: Life Sci Alliance. 2024 Dec 31;8(3):e202402845. doi: 10.26508/lsa.202402845 (PMC11707380; doi:10.26508/lsa.202402845)
Supplement: Supplementary file 5 [file LSA-2024-02845_SdataF5.1_FS3.1.xlsx]

## Sheet: Figure 5B and supp fig3A
		Percentage of total BRCA2 (e13e14)
	Target	Sample
		Non-transfected CC	gRNA1	gRNA3	gRNA7	gRNA9
Figure 5B	BRCA2_Δ7,8	0.0382827	0.38149	0.363897	0.514	0.213671
Supp figure 3A	BRCA2_Δ8	0.330798	0.0993228	0.157593	0.061	0.143291
	BRCA2_Δ6q-8	0.258432	0.0839729	0.116619	0.0414	0.185316
