# Supplementary material for: Genetic modulation of RNA splicing rescues BRCA2 function in mutant cells
Source: Life Sci Alliance. 2024 Dec 31;8(3):e202402845. doi: 10.26508/lsa.202402845 (PMC11707380; doi:10.26508/lsa.202402845)
Supplement: Supplementary file 6 [file LSA-2024-02845_SdataF5.2.xlsx]

## Sheet: Figure 5D
Figure 5D
	etoposide 10 uM, 15 minutes									Table Analyzed	RAD51_clones	RAD51_clones	RAD51_clones	RAD51_clones	RAD51_clones	RAD51_clones	RAD51_clones	RAD51_clones	RAD51_clones	RAD51_clones	RAD51_clones
	recovery for 3hours
											Patient	Clone 1	Clone 4	Clone 9	Clone 12	Clone 15	Clone 1	Clone 4	Clone 9	Clone 12	Clone 15
Percentage of cells with ≥ 10 RAD51 foci											vs,	vs,	vs,	vs,	vs,	vs,	vs,	vs,	vs,	vs,	vs,
	Sample										Control	Control	Control	Control	Control	Control	Patient	Patient	Patient	Patient	Patient
	Control	Patient	Clone 1	Clone 4	Clone 9	Clone 12	Clone 15
Replicate 1	0.37247	0.0917431	0.171838	0.069697	0.102778	0.14876	0.136865			Unpaired t test
Replicate 2	0.363844	0.111111			0.182195	0.273786	0.149254			P value	0.0004	0.121	0.0378	0.0076	0.1234	0.0059	0.0206	0.2767	0.062	0.0014	0.0218
Replicate 3	0.25885	0.119469			0.205575	0.255528	0.191419			P value summary	***	ns	*	**	ns	**	*	ns	ns	**	*
Replicate 4	0.227477	0.0756144			0.166667	0.271812	0.188889			Significantly different (P < 0.05)?	Yes	No	Yes	Yes	No	Yes	Yes	No	No	Yes	Yes
Replicate 5	0.399254	0.152913	0.250602			0.301165				One- or two-tailed P value?	Two-tailed	Two-tailed	Two-tailed	Two-tailed	Two-tailed	Two-tailed	Two-tailed	Two-tailed	Two-tailed	Two-tailed	Two-tailed
										t, df	t=5,873, df=8	t=1,866, df=5	t=3,055, df=4	t=3,709, df=7	t=1,722, df=8	t=3,900, df=7	t=3,337, df=5	t=1,258, df=4	t=2,219, df=7	t=4,750, df=8	t=2,937, df=7
										How big is the difference?
										Mean of column A	32.44	32.44	32.44	32.44	32.44	32.44	11.02	11.02	11.02	11.02	11.02
										Mean of column C	11.02	21.12	6.97	16.43	25.02	16.66	21.12	6.97	16.43	25.02	16.66
										Difference between means (C - A) ± SEM	-21,42 ± 3,647	-11,32 ± 6,063	-25,47 ± 8,335	-16,01 ± 4,316	-7,417 ± 4,307	-15,78 ± 4,045	10,11 ± 3,028	-4,047 ± 3,216	5,413 ± 2,440	14,00 ± 2,948	5,644 ± 1,922
										95% confidence interval	-29,83 to -13,01	-26,90 to 4,271	-48,61 to -2,325	-26,21 to -5,803	-17,35 to 2,515	-25,34 to -6,211	2,321 to 17,89	-12,98 to 4,883	-0,3564 to 11,18	7,205 to 20,80	1,099 to 10,19
										R squared (eta squared)	0.8117	0.4106	0.7001	0.6628	0.2704	0.6848	0.6901	0.2836	0.4129	0.7382	0.552
										F test to compare variances
										F, DFn, Dfd	6,716, 4, 4			2,988, 4, 3	1,661, 4, 4	7,559, 4, 3			2,248, 3, 4	4,042, 4, 4	1,125, 4, 3
										P value	0.0921			0.3953	0.6349	0.1282			0.4499	0.2048	0.961
										P value summary	ns			ns	ns	ns			ns	ns	ns
										Significantly different (P < 0.05)?	No			No	No	No			No	No	No
										Data analyzed
										Sample size, column A	5	5	5	5	5	5	5	5	5	5	5
										Sample size, column C	5	2	1	4	5	4	2	1	4	5	4

## Sheet: Figure 5F
Figure 5F
	Number of break events/metaphase distribution
	0-2	3-5	>5
Control	0.935484	0.0645161	0
Patient	0.166667	0.433333	0.4
Clone 4	0.65625	0.15625	0.1875
Clone 9	0.90625	0.0625	0.03125
Clone 12	0.705882	0.0882353	0.205882
Clone 15	0.818182	0.151515	0.030303

## Sheet: Figure 5G
Figure 5G
	Proportion of aberrant cells	Average number of breaks/cell
Control	0.451613	0.677419
Patient	1	5.56667
Clone 4	0.875	3
Clone 9	0.53125	0.96875
Clone 12	0.625	2.5625
Clone 15	0.5	0.875
