# Supplementary material for: Genetic modulation of RNA splicing rescues BRCA2 function in mutant cells
Source: Life Sci Alliance. 2024 Dec 31;8(3):e202402845. doi: 10.26508/lsa.202402845 (PMC11707380; doi:10.26508/lsa.202402845)
Supplement: Supplementary file 7 [file LSA-2024-02845_SdataFS3.2.xlsx]

## Sheet: Supplementary figure 3B
Supp figure 3B
	Percentage of total BRCA2 (e13e14)
Target	Sample
	Clone 1	Clone 2	Clone 3	Clone 4	Clone 5	Clone 6	Clone 7	Clone 8	Clone 9	Clone 10	Clone 11	Clone 12	Clone 13	Clone 14	Clone 15	Clone 16	Clone 17	Clone 18	Clone 19
BRCA2_Δ7,8	0.546939	0.00868545	0.219697	0.559165	0.576623	0.400447	0.440087	0.0576923	0.553819	0.214925	0.0350158	0.552809	0.263699	0.463357	0.551622	0.571429	0.416667	0.468208	0.454545
BRCA2_Δ8	0.000816327	0.166667	0.232323	0.0283063	0.0166234	0.152125	0.132898	0.298077	0.0539931	0.238806	0.305994	0.025618	0.19863	0.115839	0.0100295	0.000758929	0.001	0.0225434	0.227273
BRCA2_Δ6q-8	0.000918367	0.117371	0.143939	0.0174014	0.0122078	0.0825503	0.108061	0.266827	0.0237847	0.137313	0.211356	0.0141573	0.150685	0.0780142	0.0079646	0.00223214	0.00166667	0.016763	0.15
